# Supplementary material for: Single-Construct Polycistronic Doxycycline-Inducible Vectors Improve Direct Cardiac Reprogramming and Can Be Used to Identify the Critical Timing of Transgene Expression
Source: Int J Mol Sci. 2017 Aug 19;18(8):1805. doi: 10.3390/ijms18081805 (PMC5578192; doi:10.3390/ijms18081805)
Supplement: Supplementary file 1 [file ijms-18-01805-s001.zip]

Archive with 3 entries (2 files):
- ijms-217415 supplementary/
- ijms-217415 supplementary/umei final movies.zip
- ijms-217415 supplementary/Umei_supple_legends.docx
